# Supplementary material for: Combined Targeting of Pathogenetic Mechanisms in Pancreatic Neuroendocrine Tumors Elicits Synergistic Antitumor Effects
Source: Cancers (Basel). 2022 Nov 8;14(22):5481. doi: 10.3390/cancers14225481 (PMC9688197; doi:10.3390/cancers14225481)
Supplement: Supplementary file 1 [file cancers-14-05481-s001.zip]

Archive with 1 entries (1 files):
- cancers-1995750-supplementary.pdf
